# Supplementary material for: Development of New Edible Biodegradable Films Containing Camu-Camu and Agro-Industry Residue
Source: Polymers (Basel). 2024 Jun 27;16(13):1826. doi: 10.3390/polym16131826 (PMC11243893; doi:10.3390/polym16131826)
Supplement: Supplementary file 1 [file polymers-16-01826-s001.zip]

Archive with 1 entries (1 files):
- polymers-2986574-supplementary.pdf
